# Supplementary material for: Seroprevalence of three paramyxoviruses; Hendra virus, Tioman virus, Cedar virus and a rhabdovirus, Australian bat lyssavirus, in a range expanding fruit bat, the Grey-headed flying fox (Pteropus poliocephalus)
Source: PLoS One. 2020 May 6;15(5):e0232339. doi: 10.1371/journal.pone.0232339 (PMC7202650; doi:10.1371/journal.pone.0232339)
Supplement: S1 Table — (XLSX) [file pone.0232339.s001.xlsx]

## Sheet: Sheet1
Project ID	Catching Session	Season	Date	Implant ID	Age in years	Age Class	Sex	BW(g)	BCS	Forearm length	Pregnant	Lactating	HeV (29)	CedV (39)	Tio (46)	Rab (64)
1	1	Winter	2015-08-31	00078AB83E	1	Subadult	0	613	4	154	Not pregnant	Not lactating	153	206	1090	111
2	1	Winter	2015-08-31	00078A9D5F	1	Subadult	1	617	4	159.7	.	.	128	165	1139	106
3	1	Winter	2015-08-31	00078A94BF	1	Subadult	1	637	4	164.5	.	.	.	.	.	.
4	1	Winter	2015-08-31	00078A943E	3	Adult	0	764	5	165	.	.	204	171	2832	126
5	1	Winter	2015-08-31	00078AB771	2	Subadult	0	648	4	163.2	Not pregnant	Not lactating	15293.5	144	1124.5	.
6	1	Winter	2015-08-31	00078A95DA	4	Adult	0	844	4	168.4	.	.	772	139	2797	136
7	1	Winter	2015-08-31	00078AB9FB	5	Adult	1	846	5	156	.	.	147	158	2298	128
8	1	Winter	2015-08-31	00078A9D37	4	Adult	1	851	4	171.5	.	.	140	166	1257	197
9	1	Winter	2015-08-31	00078A9516	1	Subadult	1	665	3	163.9	.	.	2295	184	2433	131
10	1	Winter	2015-08-31	00078AB817	1	Subadult	1	679	3	160.3	.	.	2036	191	4972	114
11	1	Winter	2015-08-31	00078ABAD2	1	Subadult	0	659	3.5	162	Not pregnant	Not lactating	241	196	2160	143
12	1	Winter	2015-08-31	00078AB932	1	Subadult	0	581	3.5	151.5	Not pregnant	Not lactating	3794	180	574	139
13	1	Winter	2015-08-31	00078A96B7	1	Subadult	1	634	3	160	.	.	3295	3461	1271	86
14	1	Winter	2015-08-31	00078A94B0	1	Subadult	1	579	3.5	153.5	.	.	16873	3328	2105	80
15	1	Winter	2015-09-01	00078ABA3B	.	Adult	0	813	3.5	170.5	Pregnant	.	14379	137	3686	160
16	1	Winter	2015-09-01	00078A94C0	2	Subadult	0	653	4	166	Not pregnant	Not lactating	139	169	2004	83
17	1	Winter	2015-09-01	00078A96BD	1	Subadult	1	604	4	154.3	.	.	135	547	468	111
18	1	Winter	2015-09-01	00078A957E	4	Adult	1	799	4	165	.	.	236	214	2350	108
19	1	Winter	2015-09-02	00078A9FA9	4	Adult	0	923	4	168.1	Pregnant	.	14423	128	2473	145
20	1	Winter	2015-09-02	00078AB716	3	Adult	1	854	4	165.5	.	.	216	238	2621	105
21	1	Winter	2015-09-02	00078AAD3A	3	Adult	1	883	3	169	.	.	174	183	2321	173
22	1	Winter	2015-09-02	00078AAD7D	2	Subadult	0	668	3	153.5	Not pregnant	Not lactating	170	4708	763
23	1	Winter	2015-09-02	00078A7FC5	5	Adult	1	820	4	165	.	.	172	181	2592	130
24	1	Winter	2015-09-02	00078A9427	2	Subadult	1	607	3	147.8	.	.	161	187	2311	104
25	1	Winter	2015-09-02	00078AB7FE	3	Adult	1	789	3.5	164.5	.	.	176	166	794	149
26	1	Winter	2015-09-02	00078A9670	2	Subadult	0	593	3	152.5	Not pregnant	Not lactating	148	188	1737	136
27	1	Winter	2015-09-02	00078ABA1C	4	Adult	0	913	4	164.3	Pregnant	.	212	174	2412	101
28	1	Winter	2015-09-02	00078A979C	1	Subadult	0	542	3	151	Not pregnant	Not lactating	1601	161	962	122
29	1	Winter	2015-09-03	00078AAB5B	2	Subadult	0	630	3.5	160	Not pregnant	Not lactating	307	152	2128	137
30	1	Winter	2015-09-03	00078AAF21	.	Adult	1	944	4	173	.	.	144	145	2601	108
31	1	Winter	2015-09-03	00078AB499	.	Adult	1	820	4	166.5	.	.	203	189	3666	118
32	1	Winter	2015-09-03	00078AB58C	2	Subadult	0	604	4	158	Not pregnant	Not lactating	496	868	1084	136
33	1	Winter	2015-09-03	00078A94BD	2	Subadult	1	665	4	159	.	.	156	179	3514	125
34	1	Winter	2015-09-03	00078A7E0E	2	Subadult	0	694	4	154.2	Not pregnant	Not lactating	19652	156	1779	148
35	1	Winter	2015-09-03	00078A7FEE	5	Adult	0	805	4	166	Pregnant	.	152	151	3189	215
36	1	Winter	2015-09-03	00078AABBC	2	Subadult	0	599	4	158	Not pregnant	Not lactating	1298	258	833	114
37	1	Winter	2015-09-03	00078AB69B	5	Adult	1	894	4	172.1	.	.	5017	1935	1020	395
38	1	Winter	2015-09-03	00078AAE3F	8	Adult	0	866	4	157.5	Pregnant	.	17507	160	2527	158
39	1	Winter	2015-09-03	00078ABA70	5	Adult	0	1005	4.5	171.4	Pregnant	.	1171	329	2667	354
40	1	Winter	2015-09-03	00078A9522	4	Adult	1	878	4	163	.	.	6304	1935	2826	117
41	1	Winter	2015-09-03	00078AAEA0	4	Adult	1	864	4	169.5	.	.	6280	172	2671	129
42	1	Winter	2015-09-03	00078A7FB8	2	Subadult	0	680	3	165	Not pregnant	Not lactating	674	223	3041	140
43	1	Winter	2015-09-03	00078A7EDF	8	Adult	0	832	3.5	162.3	.	.	14780	153	1469	144
44	1	Winter	2015-09-03	00078A7CBE	1	Subadult	0	516	2.5	160	Not pregnant	Not lactating	167	103	2982	140
45	1	Winter	2015-09-03	00078A7E41	8	Adult	0	827	3	159.3	.	.	15103	133	3140	127
46	1	Winter	2015-09-03	00078A7FFB	2	Subadult	1	666	2.5	162	.	.	9428	175	2820	92
47	2	Summer	2016-02-23	000786C8AC	3	Adult	0	660	3.5	161	Not pregnant	Lactating	133	122	909
48	2	Summer	2016-02-23	00078850EA	0.5	Subadult	1	266	2.5	127.3	.	.	1548	326	1127
49	2	Summer	2016-02-23	000786A30A	4	Adult	1	860	4	168.5	.	.	248.5	248	1208.5
50	2	Summer	2016-02-23	000786CCBF	1.5	Subadult	1	557	3	152.7	.	.	7703.5	178	926.5
51	2	Summer	2016-02-23	0007884FB1	5	Adult	1	990	4	170	.	.	205	175	1389
52	2	Summer	2016-02-23	0007885376	1.5	Subadult	0	733	3	159	Not pregnant	Not lactating	16255	148	863
53	2	Summer	2016-02-23	000786D55F	1.5	Subadult	0	517	2.5	141.5	Not pregnant	Not lactating	169	178	998.5
54	2	Summer	2016-02-23	000786C8AE	1.5	Subadult	1	545	3.5	152.1	.	.	203	11755.5	639
55	2	Summer	2016-02-23	0007885138	1.5	Subadult	0	524	2.5	146.8	Not pregnant	Not lactating	9910	188	1171.5
56	2	Summer	2016-02-23	00071E52FA	.	Adult	0	693	3.5	166.5	Not pregnant	Lactating	204	152	945
57	2	Summer	2016-02-24	0007884F1B	0.5	Subadult	1	449	3	144	.	.	6984	187	958.5
58	2	Summer	2016-02-24	000786D5A5	0.5	Subadult	1	467	3.5	145	.	.	219	223	865
59	2	Summer	2016-02-24	0007889E02	6	Adult	0	622	3.5	163.5	Not pregnant	Lactating	186	172	2499	151
60	2	Summer	2016-02-24	000786AF0A	.	Adult	0	663	3	162	Not pregnant	.	164	161	1540	120
61	2	Summer	2016-02-24	0071E3A4B	2.5	Subadult	0	619	3.5	164	Not pregnant	Not lactating	17213	213	3659	200
62	2	Summer	2016-02-25	0007885228	5	Adult	0	784	3.5	170.5	Not pregnant	.	11417	143	3361	156
63	2	Summer	2016-02-25	0007885842	4	Adult	0	752	3	164	Not pregnant	.	149	4219	2955	105
64	2	Summer	2016-02-25	00078863BF	.	Adult	0	726	3.5	161.5	Not pregnant	.	94	107	1947	121
65	2	Summer	2016-02-25	000786CEC5	3	Adult	0	739	2.5	173.4	Not pregnant	.	284	217	147	138
66	2	Summer	2016-02-25	000786CD40	2.5	Subadult	0	633	3.5	162.2	Not pregnant	Not lactating	23922	170	1983	337
67	2	Summer	2016-02-25	000786B392	3	Adult	1	730	3	160.6	.	.	16096	150	2616	188
68	2	Summer	2016-02-26	00071E55B0	4	Adult	0	706	3.5	153.5	Not pregnant	Lactating	15528.5	4671	864
69	2	Summer	2016-02-26	000786AA69	2.5	Subadult	0	683	3	156	Not pregnant	Not lactating	298	170	1919	124
70	2	Summer	2016-02-26	00078A7FC5	3	Adult	1	744	3	167.1	.	.	128	3073	1248	115
71	2	Summer	2016-02-26	000786B43B	4	Adult	1	753	3.5	163.5	.	.	17255	190	1100	152
72	2	Summer	2016-02-26	00078A95DA	4	Adult	0	763	3	165	Not pregnant	.	745	153	2355	91
73	2	Summer	2016-02-26	000786A98C	4	Adult	0	766	4	171	Not pregnant	Not lactating	12420	183	3178	143
74	2	Summer	2016-02-26	00007886A12	3	Adult	1	713	3	161.9	.	.	11001	181	2629	159
75	2	Summer	2016-02-26	00071E0BCB	2.5	Adult	0	739	3	170.5	Not pregnant	Not lactating	16847.5	3074.5	788
76	2	Summer	2016-02-26	000786C4D4	5	Adult	0	762	3.5	166.5	Not pregnant	.	16085	3231	828
77	2	Summer	2016-02-26	0007885167	4	Adult	1	802	4	173.8	.	.	10294	154	2262	93
78	2	Summer	2016-02-26	00071E4A82	4	Adult	0	700	3	164.5	Not pregnant	.	10588	1077	2083	214
79	2	Summer	2016-02-26	000786CF66	3	Adult	0	853	3	161.8	Not pregnant	Lactating	274	192	4751	203
80	2	Summer	2016-02-26	000786B3EA	4	Adult	1	812	2.5	162.5	.	.	12183	173	1569	172
81	2	Summer	2016-02-26	00078A7FFB	6	Adult	1	773	.	166.1	.	.	16929	191	2979	141
82	2	Summer	2016-02-26	0007885D0C	4	Adult	0	674	3	165.7	Not pregnant	.	168	148	2448	140
83	2	Summer	2016-02-26	000786CA01	4	Adult	0	765	3	164.5	Not pregnant	Lactating	119	147.5	1420	.
84	2	Summer	2016-02-26	0007885BF6	3	Adult	0	765	2.5	162.5	Not pregnant	.	13143	117	3242	142
85	2	Summer	2016-02-26	0007885086	3	Subadult	0	699	3	163	Not pregnant	Lactating	1940	377	932	.
86	2	Summer	2016-02-26	00078861E4	2.5	Subadult	1	772	2.5	162.6	.	.	10243	171	2381	140
87	2	Summer	2016-02-26	000786CA3A	6	Adult	1	860	3.5	175	.	.	10938	180	2248	150
88	2	Summer	2016-02-27	00078A94B8	5	Adult	0	721	3	.	Not pregnant	Lactating	10049	1068	2205	183
89	2	Summer	2016-02-27	00071E070A	3	Adult	1	924	2.5	170.6	.	.	232	232	4741	173
90	2	Summer	2016-02-27	000786A880	3	Adult	0	699	3	166.1	Not pregnant	.	12977	184	1605	155
91	2	Summer	2016-02-27	000768F89C	3	Adult	0	738	4	165	Not pregnant	Lactating	16115	151	2870	143
92	2	Summer	2016-02-27	00078A9553	2.5	Subadult	0	673	3	163.2	Not pregnant	Not lactating	150	117	2345	110
93	2	Summer	2016-02-27	000786A389	4	Adult	0	671	3	161.4	Not pregnant	.	169	106	3037	121
94	2	Summer	2016-02-27	000786A2FC	4	Adult	1	827	3	171	.	.	12787	180	2611	109
95	2	Summer	2016-02-27	000770E9B1	3	Adult	1	776	3	161.3	.	.	10698	130	3963	118
96	2	Summer	2016-02-27	000786D47B	4	Adult	1	861	4	170.5	.	.	18673	203	2226	185
97	2	Summer	2016-02-27	000786C8D8	5	Adult	1	720	3	165.8	.	.	291	157	738	144
98	2	Summer	2016-02-27	000786D4C6	3	Adult	0	706	3	161.2	Not pregnant	.	11149	130	1216	139
99	2	Summer	2016-02-27	000786A199	2.5	Subadult	1	763	3	168	.	.	208	186	2515	107
100	2	Summer	2016-02-27	000768F759	6	Adult	0	683	3	160.3	Not pregnant	Lactating	132	2273	1080	123
101	3	Winter	2016-08-08	000786CF0D	5	Adult	1	751	3.5	164.3	.	.	4371	137	2690	152
102	3	Winter	2016-08-08	000786AC23	8	Adult	0	909	3	167	Pregnant	.	153	127	3857	124
103	3	Winter	2016-08-08	0007885E4A	8	Adult	0	876	4	161.9	Pregnant	.	161	162	2351	136
104	3	Winter	2016-08-08		4	Adult	1	899	3	171	.	.	11430	195	3156	131
105	3	Winter	2016-08-08	000786AAA1	4	Adult	0	777	3.5	162.5	Pregnant	.	142	149	2763	67
106	3	Winter	2016-08-08	000786C4F3	2	Subadult	0	673	3	160	Not pregnant	Not lactating	149	130	1102	148
107	3	Winter	2016-08-08	000786AA6B	3	Adult	0	830	3	167.6	Pregnant	.	175	167	3469	259
108	3	Winter	2016-08-08	000786ADF9	5	Adult	0	637	4	156.9	Pregnant	.	264	222	2996	254
109	3	Winter	2016-08-08	000786AADD	3	Adult	0	700	3	160.1	Pregnant	.	191	227	1230.5	116
110	3	Winter	2016-08-08	000786ACC2	3	Subadult	1	657	3.5	159.5	.	.	225	201	1153	102
111	3	Winter	2016-08-08	0007886238	2	Subadult	1	576	3	155.9	.	.	211	284	913.5	128
112	3	Winter	2016-08-08	000786AEED	3	Adult	1	559	2.5	156.9	.	.	188	4215	1349	134
113	3	Winter	2016-08-08	000786F428	4	Adult	0	875	2.5	167.6	Pregnant	.	5831.5	242	2431	127
114	3	Winter	2016-08-09	000786C133	2	Subadult	0	630	3	159.5	Not pregnant	Not lactating	255	244.5	1804	218
115	3	Winter	2016-08-09	0007885C6E	6	Adult	1	883	4	163	.	.	220	232	2842	123
116	3	Winter	2016-08-09	0007885D54	2	Subadult	0	616	3	157.5	Not pregnant	Not lactating	222	172	2522	140.5
117	3	Winter	2016-08-09	000786C4E2	2	Subadult	0	665	3.5	157.8	Not pregnant	Not lactating	194	190	566.5	111
118	3	Winter	2016-08-09	000786ADD9	5	Adult	0	787	4	157	Pregnant	.	337	280	3571	110
119	3	Winter	2016-08-09	000786C892	4	Adult	0	796	3.5	164.9	Pregnant	.	237	233	2996	111.5
120	3	Winter	2016-08-09	.	3	Adult	0	727	4	161	Pregnant	.	198	211	3615	157
121	3	Winter	2016-08-09	00078861E3	4	Adult	1	909	4	166	.	.	332	240.5	2786	155
122	3	Winter	2016-08-09	0007886232	2	Subadult	1	675	3	158	.	.	360	365	1861	165
123	3	Winter	2016-08-09	000786ACDE	2	Subadult	0	602	3	158.9	Not pregnant	Not lactating	1356.5	610	2333	88
124	3	Winter	2016-08-09	000786AAA4	2	Subadult	0	695	3	157	Not pregnant	Not lactating	267	237	2591	155
125	3	Winter	2016-08-09	0007869C4F	2	Subadult	0	637	3	160	Not pregnant	Not lactating	205	205	2062	139
126	3	Winter	2016-08-09	000786A02D	2	Subadult	1	655	3	152	.	.	175.5	189.5	1891	116
127	3	Winter	2016-08-09	00078852E4	2	Subadult	0	662	3	155	Not pregnant	Not lactating	172.5	280	583	95
128	3	Winter	2016-08-09	000786C41A	2	Subadult	0	583	3	.	Not pregnant	Not lactating	1477	226	1338.5	177.5
129	3	Winter	2016-08-09	0007869C77	2	Subadult	1	704	3	163.5	.	.	179.5	964	706.5	116.5
130	3	Winter	2016-08-09	000786D902	3	Adult	1	764	3	164.5	.	.	2026	203	1866.5	165.5
131	3	Winter	2016-08-09	000786ABDC	5	Adult	0	819	4	166.5	Pregnant	.	17248	382	3213.5	130
132	3	Winter	2016-08-09	000786AE3F	6	Adult	1	1008	4	173.1	.	.	5141	213	2061.5	151.5
133	3	Winter	2016-08-09	000786AF11	4	Adult	1	1007	4.5	170.2	.	.	3242	173	2737	125.5
134	3	Winter	2016-08-10	00078853CC	6	Adult	1	927	3.5	171.5	.	.	12211	211	2297.5	150
135	3	Winter	2016-08-10	000788620E	3	Adult	1	930	3	166	.	.	6747	201	2478	125
136	3	Winter	2016-08-10	0007885C62	2	Subadult	1	644	3.5	156	.	.	720.5	224.5	1246	160
137	3	Winter	2016-08-10	000786F9DB	2	Subadult	0	682	3.5	155	Not pregnant	Not lactating	185.5	220	2302	102
138	3	Winter	2016-08-10	0007869B06	2	Subadult	0	531	3	155	Not pregnant	Not lactating	183	4154	1536	149
139	3	Winter	2016-08-10	0007885D49	8	Adult	0	901	4	164.5	Pregnant	.	13261.5	243.5	2263	157
140	3	Winter	2016-08-10	000786AA2F	2	Subadult	0	587	2.5	156.6	Not pregnant	Not lactating	208	195.5	1499.5	136
141	3	Winter	2016-08-10	000786C7F8	6	Adult	0	906	4	170	Pregnant	.	22138	217.5	3223	143.5
142	3	Winter	2016-08-10	0007869ED7	2	Subadult	0	693	3	158.3	Not pregnant	Not lactating	204.5	195	1194	110
143	3	Winter	2016-08-10	000786A071	4	Adult	1	816	3	163.5	.	.	8958	181	2113.5	113
144	3	Winter	2016-08-10	000786DD7B	3	Adult	1	800	3	167.2	.	.	233	280	2268	177
145	3	Winter	2016-08-10	000786AB93	5	Adult	1	818	3	163	.	.	8710	257	2217	204
146	3	Winter	2016-08-10	000786ACFB	3	Adult	1	863	3.5	169.2	.	.	1413	199	2231	144
147	3	Winter	2016-08-10	0007869AFC	5	Adult	1	971	5	164	.	.	10434	199	629	132.5
148	3	Winter	2016-08-10	00078861F3	5	Adult	0	782	4	160.5	Pregnant	.	12805.5	199	2753	141.5
149	3	Winter	2016-08-10	0007869B45	4	Adult	0	816	4	153.5	Pregnant	.	11841.5	7311	2560	147
150	4	Summer	2017-02-08	000786B062	4	Adult	0	734	3	168	Not pregnant	Lactating	175	2421	2336.5	139
151	4	Summer	2017-02-08	0007869D3E	4	Adult	0	963	3.5	165.5	Not pregnant	Lactating	1924.5	3270.5	3326.5	239
152	4	Summer	2017-02-08	0007869C1F	1.5	Subadult	0	428	2.5	.	Not pregnant	Not lactating	253.5	223	1709	115
153	4	Summer	2017-02-08	00786A9CO	8	Adult	0	829	3.5	161	Not pregnant	Not lactating	355	6262	2631	156
154	4	Summer	2017-02-08	000786AA16	1.5	Subadult	1	473	2.5	151.5	.	.	214.5	192	2049	112
155	4	Summer	2017-02-08	00786A9D6	1.5	Subadult	0	460	3	142	Not pregnant	Not lactating	320	295	1038.5	125
156	4	Summer	2017-02-08	000786C33D	0.5	Subadult	0	375	2	144.5	Not pregnant	Not lactating	263	292	2603	109.5
157	4	Summer	2017-02-09	000786AA7D	1.5	Subadult	0	412	2	143.3	Not pregnant	Not lactating	186	242.5	1247	120.5
158	4	Summer	2017-02-09	000786AB7B	4	Adult	0	729	3	165.3	Not pregnant	Lactating	1188	7610	2367	180
159	4	Summer	2017-02-09	0007884E95	5	Adult	0	726	3	168.2	Not pregnant	Lactating	178	162.5	2472	276
160	4	Summer	2017-02-09	0007869D78	3	Adult	0	681	3	163.1	Not pregnant	Lactating	225	204	2669.5	148
161	4	Summer	2017-02-09	000786AFB5	3	Adult	0	762	3	160	Not pregnant	Lactating	968	251	2354.5	115.5
162	4	Summer	2017-02-09	0007885DCD	4	Adult	0	782	2.5	168.8	Not pregnant	Lactating	979	1084	2949	149
163	4	Summer	2017-02-09	000786AD2E	1.5	Subadult	0	411	2.5	153.1	Not pregnant	Not lactating	.	.	.
164	4	Summer	2017-02-09	0007869FBD	6	Adult	0	788	3	166.5	Not pregnant	Lactating	4016	659	1118	130
165	4	Summer	2017-02-09	0007869B67	3	Adult	0	665	2.5	159.2	Not pregnant	Lactating	195	8602.5	2810	211
166	4	Summer	2017-02-09	000783E7E0	4	Adult	1	745	3	162.5	.	.	216.5	212.5	3267	147
167	4	Summer	2017-02-09	0007AC4032	1.5	Subadult	0	425	2.5	151.2	Not pregnant	Not lactating	229	4009	1441	130
168	4	Summer	2017-02-09	0007ABC71B	2.5	Subadult	1	511	2.5	149.4	.	.	204	146.5	2069.5	128
169	4	Summer	2017-02-09	0007ABBE6D	5	Adult	0	704	3	160.5	Not pregnant	Lactating	257	245	1809	214
170	4	Summer	2017-02-09	000783F274	5	Adult	0	760	3	170.1	Not pregnant	Lactating	224	192	1791	142
171	4	Summer	2017-02-09	0007ABCB78	4	Adult	0	600	2	171.4	Not pregnant	Lactating	.	.	.	.
172	4	Summer	2017-02-09	0007AC3CB	8	Adult	0	563	2.5	160.1	Not pregnant	Not lactating	272	256.5	2398	198
173	4	Summer	2017-02-09	000783B1BA	0.5	Subadult	0	311	1.5	140	Not pregnant	Not lactating	213	242	1769	114
174	4	Summer	2017-02-09	000783F21F	0.5	Subadult	0	199	2	127.4	Not pregnant	Not lactating	.	.	.
175	4	Summer	2017-02-09	000783E83A	1.5	Subadult	0	464	3	150.1	Not pregnant	Not lactating	170	192	2439	119
176	4	Summer	2017-02-09	0007AC98AE	4	Adult	0	681	3.5	153.5	Not pregnant	Not lactating	253	211	1975.5	164
177	4	Summer	2017-02-09	0007AC184A	4	Adult	0	770	3	163.3	Not pregnant	Lactating	2308	647.5	2204	193
178	4	Summer	2017-02-09	000783BEDD	5	Adult	0	708	2.5	157.8	Not pregnant	Lactating	2752	411	1637.5	121
179	4	Summer	2017-02-09	0007AC4F8C	1.5	Subadult	1	448	3	147.9	.	.	10763	200	2688.5	136.5
180	4	Summer	2017-02-12	0007AC2899	4	Adult	1	773	3.5	168.9	.	.	187	10806	1548	160
181	4	Summer	2017-02-12	000783BEDC	1.5	Subadult	0	455	3.5	145.2	Not pregnant	Not lactating	12462	216	1737	114
182	4	Summer	2017-02-12	000783E435	1.5	Subadult	1	438	2.5	149.8	.	.	4508.5	196	833.5	129
183	4	Summer	2017-02-12	0007ABC6C9	5	Adult	0	692	2.5	159.4	Not pregnant	Lactating	10097	168	2343.5	132
184	4	Summer	2017-02-12	000783BOB4	5	Adult	0	757	3.5	171	Not pregnant	Lactating	4638	180	1356	108.5
185	4	Summer	2017-02-12	0007AC0BAD	1.5	Subadult	1	413	2.5	146.6	.	.	210	200.5	1546.5	112.5
186	4	Summer	2017-02-12	0007839894	4	Adult	1	792	3.5	161.2	.	.	237.5	3261	2558	132.5
187	4	Summer	2017-02-12	000783B2D3	2.5	Subadult	0	596	2.5	164.6	Not pregnant	Not lactating	212	196	1927	129
188	4	Summer	2017-02-12	000783B344	0.5	Subadult	1	367	2	145	.	.	2949.5	189	1399	129
189	4	Summer	2017-02-12	000783E475	1.5	Subadult	1	482	2	146.7	.	.	10764	203	2063	122.5
190	4	Summer	2017-02-12	000783B48F	5	Adult	1	967	4	176.8	.	.	191	189	1409.5	139.5
191	4	Summer	2017-02-12	000783EBBC	.	Adult	0	668	2.5	164.4	Not pregnant	.	192	200	2214.5	106.5
192	4	Summer	2017-02-12	0007ABCAB2	1.5	Subadult	1	484	2	147.6	.	.	6394	5964	1888	102.5
193	4	Summer	2017-02-12	0007AC4024	1.5	Subadult	1	422	3	147	.	.	6152.5	4349	1839	118
194	4	Summer	2017-02-12	.	3		1	738	3	164.5	.	.	305	5122	2033	115
195	4	Summer	2017-02-12	000783D08F	2.5	Subadult	0	445	2.5	150	Not pregnant	Not lactating	204.5	1426.5	2104.5	127.5
196	4	Summer	2017-02-21	000783E295	4	Adult	1	842	3	165.1	.	.	.	.	.	.
197	4	Summer	2017-02-21	000783Eb9C	1.5	Subadult	0	488	2	145.1	Not pregnant	Not lactating	213.5	170	994	.
198	4	Summer	2017-02-21	0007ABECC5	3	Adult	0	573	3	151.8	Not pregnant	Lactating	1105.5	11334	1081	.
199	4	Summer	2017-02-21	000783F1D2	4	Adult	0	716	2.5	160.5	Not pregnant	.	167	165	809	.
200	4	Summer	2017-02-21	0007ACA236	4	Adult	0	688	3	168.5	Not pregnant	.	181	141.5	1509	.
201	4	Summer	2017-02-21	0007AC4294	4	Adult	1	768	3	164	.	.	136.5	10302	840.5	.
202	4	Summer	2017-02-22	000783D99A	5	Adult	1	992	3.5	166.5	.	.	8743	5309	914	.
203	4	Summer	2017-02-22	0007ABC9A6	4	Adult	1	808	3	167.1	.	.	.	.	.	.
204	4	Summer	2017-02-22	00071AC3BED	4	Adult	1	744	2.5	164.3	.	.	419.5	154	1175	.
205	4	Summer	2017-02-22	000783DC04	4	Adult	0	761	2.5	168.4	Not pregnant	Lactating	114.5	126	925	.
206	4	Summer	2017-02-22	0007AC506A	4	Adult	0	718	2.5	161.1	Not pregnant	Lactating	118	11210	1336.5	.
207	4	Summer	2017-02-22	0007AC0E4C	6	Adult	0	743	2.5	169.5	Not pregnant	Lactating	119	141	918	.
208	4	Summer	2017-02-22	0007ABC097	3	Adult	0	690	2.5	171.5	Not pregnant	Lactating	153	176	1162	.
209	5	Winter	2017-08-11	000783B7E4	3	Adult	0	701	3.5	157.5	Not pregnant	Not lactating	180	182	763	110
210	5	Winter	2017-08-11	000783B052	3	Adult	1	670	3	158	.	.	220	336	2345	141.5
211	5	Winter	2017-08-11	0007AC9A31	2	Adult	0	640	3	151	Not pregnant	Not lactating	1063	597	1342.5	137.5
212	5	Winter	2017-08-11	0007ABDAAB	3	Adult	0	683	3.5	153.9	Pregnant	.	213.5	198	2552.5	98
213	5	Winter	2017-08-11	00078396F4	4	Adult	0	600	3	162.1	Pregnant	.	8637	252	1994	226
214	5	Winter	2017-08-11	0007ABD8CB	3	Adult	1	585	3	161	.	.	581	203.5	2135.5	133
215	5	Winter	2017-08-11	0007ABD130	4	Adult	0	668	3	162	Not pregnant	Not lactating	8111	225	1456	100
216	5	Winter	2017-08-11	0007AC38E2	2	Adult	0	598	3	157.3	Not pregnant	Not lactating	4421.5	1257.5	692	154.5
217	5	Winter	2017-08-11	000783D9E4	4	Adult	1	666	3.5	159.4	.	.	167	188.5	865.5	111
218	5	Winter	2017-08-12	0007AC3921	4	Adult	1	718	3.5	160.5	.	.	6428	184	2747	107.5
219	5	Winter	2017-08-12	0007839D23	2	Adult	0	616	3	148	Not pregnant	Not lactating	6778	222.5	1707.5	119
220	5	Winter	2017-08-12	0007ABF556	2	Adult	0	658	3	152.2	Pregnant	.	189	198	1766	135
221	5	Winter	2017-08-12	000783Df97	2	Adult	0	691	3	154	Not pregnant	Not lactating	212	219	1028.5	75
222	5	Winter	2017-08-12	000780892D	4	Adult	0	833	3.5	160	Pregnant	.	13505.5	183.5	2065	114
223	5	Winter	2017-08-12	0007ABEE81	2	Adult	0	663	3.5	155	Not pregnant	Not lactating	1362	239.5	399	124
224	5	Winter	2017-08-12	0007AC1E69	4	Adult	0	769	3.5	162.1	Pregnant	.	212.5	167.5	3111	190
225	5	Winter	2017-08-12	0007AC1BFB	3	Adult	0	704	3	152	Pregnant	.	1483	160	1215.5	122.5
226	5	Winter	2017-08-12	0007AC559C	6	Adult	1	696	3	157	.	.	190	311	2475.5	121
227	5	Winter	2017-08-12	0007ABDA41	3	Adult	0	704	3.5	158	Pregnant	.	234	13759	2247	140
228	5	Winter	2017-08-12	00783D104	8	Adult	0	851	3.5	164	Pregnant	.	203	232	2391	106
229	5	Winter	2017-08-12	000783A217	3	Adult	0	697	3	161.1	Pregnant	.	4472	136.5	1592	136
230	5	Winter	2017-08-12	000783F309	3	Subadult	1	671	2.5	156	.	.	157	157.5	748	115
231	5	Winter	2017-08-12	0007838FBC	2	Subadult	0	659	3	154.5	Not pregnant	Not lactating	4185	158	1015	127
232	5	Winter	2017-08-12	0007AC3785	3	Adult	0	639	2.5	147	Not pregnant	Not lactating	320	233	2129	82
233	5	Winter	2017-08-12	0007ABD1A2	2	Adult	0	637	3	154	Not pregnant	Not lactating	1724	948	3555	68
234	5	Winter	2017-08-12	0007ABEED0	3	Adult	0	660	2.5	156.2	.	.	6597	223	1671	107
235	5	Winter	2017-08-12	0007ABF2EE	4	Adult	0	810	3.5	164	Pregnant	.	193	8198.5	2894.5	134.5
236	5	Winter	2017-08-12	000783ED6E	2	Subadult	0	583	2.5	156	Not pregnant	Not lactating	1606	874	2088.5	153.5
237	5	Winter	2017-08-12	0007ABCE3C	4	Adult	1	737	3.5	166.9	.	.	188	10115	1263	202
238	5	Winter	2017-08-12	000783F982	2	Subadult	0	644	3	157	Not pregnant	Not lactating	2842	380	324.5	124
239	5	Winter	2017-08-12	0007ACA3C0	2	Subadult	1	657	3	158	.	.	674.5	1234.5	399	127
240	5	Winter	2017-08-13	0007AC0E45	4	Adult	1	620	2.5	157.4	.	.	189	299	1181	145
241	5	Winter	2017-08-13	0007AC3912	5	Adult	0	847	3	168.8	Pregnant	.	181	150	2434	93.5
242	5	Winter	2017-08-13	0007AC2667	4	Adult	1	781	3	170.5	.	.	161	6218	2829	133
243	5	Winter	2017-08-13	000783ED50	5	Adult	1	824	3.5	165.9	.	.	194	5646	1893	183.5
244	5	Winter	2017-08-13	000783A212	3	Adult	0	725	3	164.8	Pregnant	.	170	152.5	2735	164
245	5	Winter	2017-08-13	0007ABC340	3	Adult	1	701	3	163.6	.	.	210.5	231	2661.5	138.5
246	5	Winter	2017-08-13	000783E19F	3	Adult	1	721	3.5	164.1	.	.	4525.5	200	2862	112.5
247	5	Winter	2017-08-13	000783A1F7	2	Subadult	0	595	2.5	150.3	Not pregnant	Not lactating	178	201	2166	121
248	5	Winter	2017-08-13	000783EC0F	3	Adult	0	753	2.5	160.4	Pregnant	.	21150.5	229.5	3147	133
249	5	Winter	2017-08-13	0007AC2629	4	Adult	0	792	3.5	164.2	Pregnant	.	174	367	1392	141
250	5	Winter	2017-08-13	0007ABB77F	2	Adult	0	628	2.5	153.8	.	.	187	162	975	137
251	5	Winter	2017-08-13	0007AC4283	3	Adult	0	661	3.5	159.5	Pregnant	.	251	209	3634	131
252	5	Winter	2017-08-13	000786AB93	6	Adult	1	830	3	164.1	.	.	6334.5	210	3111	207
253	5	Winter	2017-08-13	000783EE21	4	Adult	1	705	3	155.1	.	.	193	2187	1755.5	130
254	5	Winter	2017-08-13	000783A206	4	Adult	0	647	3.5	163.9	Not pregnant	Not lactating	209	2935.5	1486.5	143.5
255	5	Winter	2017-08-13	000783B773	2	Adult	0	650	3.5	155	Not pregnant	Not lactating	170	176	1658.5	133
256	5	Winter	2017-08-13	000783EB83	3	Adult	0	645	2.5	155.1	Not pregnant	Lactating	453	284	1334	286.5
257	5	Winter	2017-08-13	000783DOCB	5	Adult	0	738	2.5	160.4	Pregnant	.	6308.5	239	2367	179.5
258	6	Summer	2018-02-11	0007B94D6E	3	Adult	1	622	3	161	.	.	185	8404	1545	57.5
259	6	Summer	2018-02-11	0007BAD121	1.5	Subadult	0	479	3	149.3	Not pregnant	Not lactating	.	.	.	.
260	6	Summer	2018-02-11	0007BAD3B4	3	Adult	0	722	3.5	154	Not pregnant	Lactating	12193.5	295	2371	126
261	6	Summer	2018-02-11	0007B84193	1.5	Subadult	1	413	2.5	147.2	.	.	188	197	2391	132
262	6	Summer	2018-02-11	0007B83E4A	1.5	Subadult	0	408	2.5	146	Not pregnant	Not lactating	156	155	2753.5	92
263	6	Summer	2018-02-11	0007B94D38	4	Adult	0	743	3	169.4	Not pregnant	.	177	245	1813	216
264	6	Summer	2018-02-11	0007B9515B	3	Adult	1	734	3.5	167	.	.	462	935.5	1805	143
265	6	Summer	2018-02-11	0007B84175	4	Adult	1	791	3	160.9	.	.	166	198	2269.5	108.5
266	6	Summer	2018-02-11	0007B950BB	0.5	Subadult	0	384	3	145.2	Not pregnant	Not lactating	218.5	167	1924	95
267	6	Summer	2018-02-11	0007B94D60	1.5	Subadult	0	291	3	145.3	Not pregnant	Not lactating	182	187	2820	128
268	6	Summer	2018-02-11	0007BC3F9E	0.5	Subadult	1	397	3	142.1	.	.	184	179	237.5	113.5
269	6	Summer	2018-02-11	0007BAD5A7	5	Adult	0	732	3.5	159.7	Not pregnant	.	178	9390	3241	108
270	6	Summer	2018-02-11	0007B94CA8	0.5	Subadult	0	379	3	141.2	Not pregnant	Not lactating	9491	188	2044	121
271	6	Summer	2018-02-11	0007BAA757	4	Adult	0	736	2.5	165.1	Not pregnant	Lactating	17364	180.5	3245	163
272	6	Summer	2018-02-11	0007BAD505	1.5	Subadult	1	412	2.5	143.7	.	.	193	1415.5	1545.5	98
273	6	Summer	2018-02-11	0007B8424E	5	Adult	0	694	3	157.3	Not pregnant	.	353	148	2433	135.5
274	6	Summer	2018-02-11	0007B9513E	2.5	Subadult	1	433	3	145.2	.	.	11446	173	1774.5	68
275	6	Summer	2018-02-11	00007B8ED12	1.5	Subadult	0	446	3	146.6	Not pregnant	Not lactating	190	146	2268	128
276	6	Summer	2018-02-11	0007BAA8E7	6	Adult	0	669	4	160.6	Not pregnant	.	166	130	1601.5	121
277	6	Summer	2018-02-11	0007B84213	5	Adult	1	793	4	160.9	.	.	175.5	169	3405	200
278	6	Summer	2018-02-11	0007B94F8B	2.5	Subadult	0	608	2	158.4	Not pregnant	Not lactating	681	646.5	3810.5	120
279	6	Summer	2018-02-11	0007B83D7A	4	Adult	1	673	3	162	.	.	209	229	337	115
280	6	Summer	2018-02-11	0007BAD169	6	Adult	0	646	3	162.3	Not pregnant	Lactating	225	2457	2311	120
281	6	Summer	2018-02-11	0007B94B97	1.5	Subadult	0	430	2.5	148.6	Not pregnant	Not lactating	166	175	1758	120
282	6	Summer	2018-02-11	0007B94AA8	5	Adult	0	656	3	172	Not pregnant	.	.	.	.	.
283	6	Summer	2018-02-11	0007B94EDD	0.5	Subadult	1	335	2.5	143.1	.	.	172	6773	836.5	104.5
284	6	Summer	2018-02-11	0007BAD34D	5	Adult	0	666	3.5	159	Not pregnant	.	336	7636	3120	124
285	6	Summer	2018-02-11	0007BAAAED	1.5	Subadult	0	392	2.5	152.4	Not pregnant	Not lactating	6847	2081	2294	118
286	6	Summer	2018-02-11	0007BACF6D	0.5	Subadult	1	352	2.5	133	.	.	176	284.5	2280	148
287	6	Summer	2018-02-11	0007B84269	5	Adult	0	772	4	168.1	Not pregnant	.	159	205	2564	129
288	6	Summer	2018-02-11	0007BAD4B7	5	Adult	0	643	3.5	160.2	Not pregnant	Lactating	221.5	5083.5	1589	140
289	6	Summer	2018-02-11	0007B95110	5	Adult	1	701	2.5	169.5	.	.	218	205.5	3618.5	127
290	6	Summer	2018-02-11	0007BAD4F4	1.5	Subadult	0	401	2.5	143.3	Not pregnant	Not lactating	165	161	2216	116
291	6	Summer	2018-02-11	0007BAD5D2	7	Adult	1	796	3.5	168.2	.	.	339.5	248	2578	129
292	6	Summer	2018-02-11	0007B94C9A	1.5	Subadult	0	424	2.5	147.3	Not pregnant	Not lactating	12805	200	2166.5	69
293	6	Summer	2018-02-11	0007BAA911	1.5	Subadult	0	410	2.5	152.4	Not pregnant	Not lactating	186	2780	2349.5	246.5
294	6	Summer	2018-02-11	0007B949A1	8	Adult	0	776	3.5	173.4	Not pregnant	Lactating	158	7790.5	1873.5	147
295	6	Summer	2018-02-13	0007B94F82	5	Adult	0	659	3	165.5	Not pregnant	.	312	249	2718.5	196
296	6	Summer	2018-02-13	0007B94BCC	1.5	Subadult	0	451	3.5	149	Not pregnant	Not lactating	12053.5	173.5	1502	119.5
297	6	Summer	2018-02-13	0007B94CC)	5	Adult	0	729	4	163.2	Not pregnant	Lactating	9421	182	3071	126
298	6	Summer	2018-02-13	0007BAD222	5	Adult	1	750	3.5	164	.	.	197	154	2001	162.5
299	6	Summer	2018-02-13	0007BAD065	5	Adult	1	727	4	158.1	.	.	156	165	3303	150.5
300	6	Summer	2018-02-13	0007BAADB6	3	Adult	1	762	3.5	160	.	.	167	169	1020	179
301	6	Summer	2018-02-13	0007BAA70E	4	Adult	0	716	3	170.1	Not pregnant	.	209	151.5	3044.5	111
302	6	Summer	2018-02-13	0007BAD308	5	Adult	1	762	3	168	.	.	210	373	3687	145
303	6	Summer	2018-02-13	0007B94F55	3	Adult	0	703	3	163.3	Not pregnant	Lactating	139	10658	1194	.
304	6	Summer	2018-02-13	0007B95135	8	Adult	0	683	2.5	160	Not pregnant	Lactating	397	436.5	68	.
305	6	Summer	2018-02-13	0007BAAE66	2	Adult	0	676	3	160.1	Not pregnant	Lactating	241.5	165	1003.5	.
306	6	Summer	2018-02-13	0007B83BAB	8	Adult	0	700	3	163	Not pregnant	.	15608	3356	365.5	.
307	6	Summer	2018-02-13	0007BAA956	4	Adult	0	677	3.5	168.5	Not pregnant	Lactating	228	7747	1307	.
308	6	Summer	2018-02-13	0007B9496F	6	Adult	0	715	.	.	Not pregnant	.	342.5	428	144	.
309	6	Summer	2018-02-13	0007B95065	3	Adult	0	655	3	159	Not pregnant	.	399.5	3472.5	1332	.
